# Supplementary material for: Transient protein-protein interface prediction: datasets, features, algorithms, and the RAD-T predictor
Source: BMC Bioinformatics. 2014 Mar 24;15:82. doi: 10.1186/1471-2105-15-82 (PMC4021185; doi:10.1186/1471-2105-15-82)
Supplement: Additional file 1 — Table S5. BIOMT Data. Result of inclusion of complexes created from BIOMT field of pdb file. [file 1471-2105-15-82-S1.xlsx]

## Sheet: correlations
	relSESA	esolv	hydro	ePot	scorecons	rate4site	protrusion	density	disorder	betaFactor	propensity	curvature	roughness	activity
activity	0.154586	0.0366552	-0.038604	0.0039977	0.0281906	-0.0262594	0.156932	0.0575547	-0.0114567	0.0161772	0.0463918	0.021325	0.0708935	1
b factor	0.158871	-0.0418621	-0.08662	0.0125948	0.132854	-0.474606	0.508131	-0.429062	-0.506558	1	-0.0160403	0.00192629	0.469434	0.0161772
cons	-0.0393917	0.0123608	0.0210427	-0.00347435	1	-0.126132	0.0565798	-0.159887	-0.160413	0.132854	-0.00283671	0.00774134	0.139944	0.0281906
curvature	0.00427112	0.00533065	-0.00251818	0.00205424	0.00774134	-0.00645724	0.0139797	-0.0102042	-0.00686313	0.00192629	-0.000210896	1	0.00706131	0.021325
density	0.00615622	0.062926	0.0282966	-0.0592079	-0.159887	0.650645	-0.454536	1	0.661928	-0.429062	0.0418798	-0.0102042	-0.523372	0.0575547
disorder	0.0519295	-0.0166179	-0.0280866	-0.00664283	-0.160413	0.802676	-0.509392	0.661928	1	-0.506558	0.00547893	-0.00686313	-0.637659	-0.0114567
ePot	0.0795956	-0.250255	-0.112022	1	-0.00347435	-0.00658199	0.0449231	-0.0592079	-0.00664283	0.0125948	-0.000933619	0.00205424	0.00672009	0.0039977
esolv	-0.164837	1	0.64719	-0.250255	0.0123608	-0.0352052	-0.102326	0.062926	-0.0166179	-0.0418621	0.00846264	0.00533065	-0.00268114	0.0366552
hydro	-0.426003	0.64719	1	-0.112022	0.0210427	-0.101101	-0.295791	0.0282966	-0.0280866	-0.08662	0.00438141	-0.00251818	-0.0859007	-0.038604
propensity	-0.000147708	0.00846264	0.00438141	-0.000933619	-0.00283671	0.0185276	-0.0193569	0.0418798	0.00547893	-0.0160403	1	-0.000210896	-0.0112991	0.0463918
protrusion	0.638715	-0.102326	-0.295791	0.0449231	0.0565798	-0.477361	1	-0.454536	-0.509392	0.508131	-0.0193569	0.0139797	0.568371	0.156932
rate4site	0.216583	-0.0352052	-0.101101	-0.00658199	-0.126132	1	-0.477361	0.650645	0.802676	-0.474606	0.0185276	-0.00645724	-0.587532	-0.0262594
relSESA	1	-0.164837	-0.426003	0.0795956	-0.0393917	0.216583	0.638715	0.00615622	0.0519295	0.158871	-0.000147708	0.00427112	0.237144	0.154586
roughness	0.237144	-0.00268114	-0.0859007	0.00672009	0.139944	-0.587532	0.568371	-0.523372	-0.637659	0.469434	-0.0112991	0.00706131	1	0.0708935
