# Supplementary material for: Transient protein-protein interface prediction: datasets, features, algorithms, and the RAD-T predictor
Source: BMC Bioinformatics. 2014 Mar 24;15:82. doi: 10.1186/1471-2105-15-82 (PMC4021185; doi:10.1186/1471-2105-15-82)
Supplement: Additional file 3 — Table S1. NMRSA. The NMRSA values per residue in a GLY-X-GLY tri-peptide. The NMRSA was calculated using UCSF Chimera, averaging surface area values over 5 different secondary structure and 3 different rotamer libraries. [file 1471-2105-15-82-S3.xlsx]

## Sheet: NMRSA Values
Residue	NMRSA (Å²)
GLY	47.155
ALA	61.063
SER	69.073
CYS	78.62
PRO	81.03
THR	82.92
ASP	86.142
VAL	90.541
GLU	102.57
ILE	105.307
LEU	105.842
GLN	106.534
HIS	110.864
MET	112.01
LYS	120.502
PHE	124.714
TYR	130.885
ARG	138.595
TRP	148.915
