# Supplementary material for: Transient protein-protein interface prediction: datasets, features, algorithms, and the RAD-T predictor
Source: BMC Bioinformatics. 2014 Mar 24;15:82. doi: 10.1186/1471-2105-15-82 (PMC4021185; doi:10.1186/1471-2105-15-82)
Supplement: Additional file 4 — Table S2. Data Descriptive Statistics Summary. A summary of the descriptive statistics for the monomer dataset. In the chart, NI is number of interfaces, CL is chain length, NI : CL is the ratio of number of interfaces to chain length, and PA is percent active residues. [file 1471-2105-15-82-S4.xlsx]

## Sheet: Dataset Labelling Summary
	NI	CL	NI:CL	PA
Mean	1.575	231.25	0.849	13.5
Median	1	190	0.641	12.102
Stdev	0.941	129.92	0.663	11.921
Skew	2.01	1.615	2.538	2.047
Min	1	100	0.141	1.135
Max	6	747	4.762	84.13
