# Supplementary material for: Transient protein-protein interface prediction: datasets, features, algorithms, and the RAD-T predictor
Source: BMC Bioinformatics. 2014 Mar 24;15:82. doi: 10.1186/1471-2105-15-82 (PMC4021185; doi:10.1186/1471-2105-15-82)
Supplement: Additional file 5 — Table S3. Feature Correlation Matrix. A confusion matrix of correlations between all features. [file 1471-2105-15-82-S5.xlsx]

## Sheet: Confusion Matrix
	relSESA	eSolv	hydro	ePot	cons	r4s	prot	dens	disord	b-fac	prop	curv	ruf	isActive
activity	0.188	0.053	-0.054	-0.065	0.019	-0.017	0.18	0.088	-0.014	0.037	0.077	0.022	0.153	1
b factor	0.22	-0.054	-0.112	0.046	-0.006	0.006	0.257	0.006	0.02	1	-0.036	0.005	0.071	0.037
cons	-0.128	-0.001	0.02	-0.035	1	-0.616	-0.125	0.005	-0.021	-0.006	0.008	0.014	-0.028	0.019
curvature	-0.001	0.01	-0.001	-0.003	0.014	-0.015	0.013	-0.015	0.004	0.005	0.001	1	-0.007	0.022
density	-0.059	0.282	0.148	-0.136	0.005	0.001	-0.07	1	-0.077	0.006	0.823	-0.015	0.073	0.088
disorder	0.095	-0.075	-0.11	0.026	-0.021	0.029	0.109	-0.077	1	0.02	-0.102	0.004	0.034	-0.014
ePot	0.178	-0.28	-0.133	1	-0.035	0.043	0.13	-0.136	0.026	0.046	-0.039	-0.003	-0.001	-0.065
esolv	-0.132	1	0.673	-0.28	-0.001	0.01	-0.111	0.282	-0.075	-0.054	0.472	0.01	0.007	0.053
hydro	-0.374	0.673	1	-0.133	0.02	-0.001	-0.358	0.148	-0.11	-0.112	0.4	-0.001	-0.119	-0.054
propensity	-0.168	0.472	0.4	-0.039	0.008	0.005	-0.171	0.823	-0.102	-0.036	1	0.001	0.021	0.077
protrusion	0.88	-0.111	-0.358	0.13	-0.125	0.095	1	-0.07	0.109	0.257	-0.171	0.013	0.217	0.18
rate4site	0.102	0.01	-0.001	0.043	-0.616	1	0.095	0.001	0.029	0.006	0.005	-0.015	0.023	-0.017
relSESA	1	-0.132	-0.374	0.178	-0.128	0.102	0.88	-0.059	0.095	0.22	-0.168	-0.001	0.329	0.188
roughness	0.329	0.007	-0.119	-0.001	-0.028	0.023	0.217	0.073	0.034	0.071	0.021	-0.007	1	0.153
